# Supplementary material for: Plant and Dairy-Based Yogurts: A Comparison of Consumer Sensory Acceptability Linked to Textural Analysis
Source: Foods. 2022 Feb 4;11(3):463. doi: 10.3390/foods11030463 (PMC8834546; doi:10.3390/foods11030463)
Supplement: Supplementary file 1 [file foods-11-00463-s001.zip]

Archive with 2 entries (1 files):
- foods-1539724-supplementary/
- foods-1539724-supplementary/foods-1539724-supplementary.pdf
